# Supplementary material for: MiR-525-5p inhibits diffuse large B cell lymphoma progression via the Myd88/NF-κB signaling pathway
Source: PeerJ. 2023 Nov 6;11:e16388. doi: 10.7717/peerj.16388 (PMC10634338; doi:10.7717/peerj.16388)
Supplement: Supplemental Information 2 [file peerj-11-16388-s002.zip]

Archive with 27 entries (26 files):
- experimental data/
- experimental data/1-a.csv
- experimental data/1-b.csv
- experimental data/1-c.csv
- experimental data/1-d.csv
- experimental data/2-a.csv
- experimental data/2-b.csv
- experimental data/2-c.csv
- experimental data/2-d.csv
- experimental data/3-a.csv
- experimental data/3-b.csv
- experimental data/3-c.csv
- experimental data/3-d.csv
- experimental data/3-e.csv
- experimental data/4-a.csv
- experimental data/4-b.csv
- experimental data/4-c.csv
- experimental data/4-d.csv
- experimental data/4-e.csv
- experimental data/5-a.csv
- experimental data/5-b.csv
- experimental data/5-c.csv
- experimental data/5-d.csv
- experimental data/6-a.csv
- experimental data/6-b.csv
- experimental data/6-c.csv
- experimental data/6-d.csv
