# Supplementary material for: MiR-525-5p inhibits diffuse large B cell lymphoma progression via the Myd88/NF-κB signaling pathway
Source: PeerJ. 2023 Nov 6;11:e16388. doi: 10.7717/peerj.16388 (PMC10634338; doi:10.7717/peerj.16388)
Supplement: Supplemental Information 2 [file peerj-11-16388-s002.zip › experimental data/1-a.csv]

Adjacent	Tumor
1.02	0.54
1.13	0.6
1.14	0.54
1.1	0.42
1.24	0.36
1.05	0.39
0.9	0.51
1.02	0.45
0.71	0.61
0.99	0.5
1.05	0.33
1.33	0.41
0.65	0.49
0.79	0.29
0.94	0.31
0.96	0.47
0.97	0.38
1.1	0.43
1.06	0.37
1.06	0.4
