# Supplementary material for: MiR-525-5p inhibits diffuse large B cell lymphoma progression via the Myd88/NF-κB signaling pathway
Source: PeerJ. 2023 Nov 6;11:e16388. doi: 10.7717/peerj.16388 (PMC10634338; doi:10.7717/peerj.16388)
Supplement: Supplemental Information 2 [file peerj-11-16388-s002.zip › experimental data/1-b.csv]

Heathy	Tumor
1	0.35
1.05	0.36
1.06	0.27
1.05	0.55
0.89	0.36
0.68	0.51
0.78	0.42
1.22	0.46
1.1	0.61
0.9	0.47
0.99	0.421
1.01	0.44
1	0.39
0.8	0.37
1.2	0.52
1.3	0.3
0.8	0.44
0.7	0.47
1.15	0.51
1.21	0.49
