# Supplementary material for: MiR-525-5p inhibits diffuse large B cell lymphoma progression via the Myd88/NF-κB signaling pathway
Source: PeerJ. 2023 Nov 6;11:e16388. doi: 10.7717/peerj.16388 (PMC10634338; doi:10.7717/peerj.16388)
Supplement: Supplemental Information 2 [file peerj-11-16388-s002.zip › experimental data/2-a.csv]

		NC mimic	NC mimic	miR-525-5p mimic	miR-525-5p mimic	NC inhibitor	NC inhibitor	miR-525-5p inhibitor	miR-525-5p inhibitor
0 h		0.35	0.08	0.35	0.05	0.35	0.06	0.34	0.04
24 h		0.49	0.06	0.39	0.06	0.45	0.07	0.51	0.05
48 h		0.72	0.07	0.55	0.07	0.76	0.06	0.94	0.08
72 h		1.15	0.09	0.79	0.1	1.08	0.11	1.33	0.09
