# Supplementary material for: MiR-525-5p inhibits diffuse large B cell lymphoma progression via the Myd88/NF-κB signaling pathway
Source: PeerJ. 2023 Nov 6;11:e16388. doi: 10.7717/peerj.16388 (PMC10634338; doi:10.7717/peerj.16388)
Supplement: Supplemental Information 2 [file peerj-11-16388-s002.zip › experimental data/2-c.csv]

NC mimic	NC mimic	miR-525-5p mimic	miR-525-5p mimic	NC inhibitor	NC inhibitor	miR-525-5p inhibitor	miR-525-5p inhibitor
10.18	1.69	31.58	3.25	11.47	2.11	7.09	1.42
