# Supplementary material for: MiR-525-5p inhibits diffuse large B cell lymphoma progression via the Myd88/NF-κB signaling pathway
Source: PeerJ. 2023 Nov 6;11:e16388. doi: 10.7717/peerj.16388 (PMC10634338; doi:10.7717/peerj.16388)
Supplement: Supplemental Information 2 [file peerj-11-16388-s002.zip › experimental data/3-b.csv]

	Normal	Normal	Tumor	Tumor
Patient 1	1	1.4e-001	3.01	0.23
Patient 2	1	1.6e-001	2.86	0.22
Patient 3	1	1.7e-001	3.15	0.18
