# Supplementary material for: MiR-525-5p inhibits diffuse large B cell lymphoma progression via the Myd88/NF-κB signaling pathway
Source: PeerJ. 2023 Nov 6;11:e16388. doi: 10.7717/peerj.16388 (PMC10634338; doi:10.7717/peerj.16388)
Supplement: Supplemental Information 2 [file peerj-11-16388-s002.zip › experimental data/3-e.csv]

GM12878	GM12878	OCI-LY7	OCI-LY7	FARAGE	FARAGE	U2932	U2932
1	1.4e-001	2.33	0.16	1.96	0.21	2.56	0.18
