# Supplementary material for: MiR-525-5p inhibits diffuse large B cell lymphoma progression via the Myd88/NF-κB signaling pathway
Source: PeerJ. 2023 Nov 6;11:e16388. doi: 10.7717/peerj.16388 (PMC10634338; doi:10.7717/peerj.16388)
Supplement: Supplemental Information 2 [file peerj-11-16388-s002.zip › experimental data/4-a.csv]

Vector	Vector	OE-Myd88	OE-Myd88	Scramble	Scramble	si-Myd88	si-Myd88
1	1.7e-001	2.91	0.24	1	1.9e-001	0.38	0.1
