# Supplementary material for: MiR-525-5p inhibits diffuse large B cell lymphoma progression via the Myd88/NF-κB signaling pathway
Source: PeerJ. 2023 Nov 6;11:e16388. doi: 10.7717/peerj.16388 (PMC10634338; doi:10.7717/peerj.16388)
Supplement: Supplemental Information 2 [file peerj-11-16388-s002.zip › experimental data/4-b.csv]

		Vector	Vector	OE-Myd88	OE-Myd88	Scramble	Scramble	si-Myd88	si-Myd88
0 h		0.41	0.05	0.42	0.05	0.4	0.08	0.42	0.05
24 h		0.51	0.06	0.62	0.04	0.53	0.06	0.45	0.06
48 h		0.78	0.07	1.1	0.08	0.74	0.07	0.56	0.03
72 h		1.08	0.06	1.45	0.1	1.11	0.06	0.76	0.07
