# Supplementary material for: MiR-525-5p inhibits diffuse large B cell lymphoma progression via the Myd88/NF-κB signaling pathway
Source: PeerJ. 2023 Nov 6;11:e16388. doi: 10.7717/peerj.16388 (PMC10634338; doi:10.7717/peerj.16388)
Supplement: Supplemental Information 2 [file peerj-11-16388-s002.zip › experimental data/4-e.csv]

Vector	Vector	OE-Myd88	OE-Myd88	Scramble	Scramble	si-Myd88	si-Myd88
38	5.5	65	6.4	37	4.8	20	3.9
