# Supplementary material for: MiR-525-5p inhibits diffuse large B cell lymphoma progression via the Myd88/NF-κB signaling pathway
Source: PeerJ. 2023 Nov 6;11:e16388. doi: 10.7717/peerj.16388 (PMC10634338; doi:10.7717/peerj.16388)
Supplement: Supplemental Information 2 [file peerj-11-16388-s002.zip › experimental data/5-b.csv]

	NC mimic+vector	NC mimic+vector	miR-525-5p mimic	miR-525-5p mimic	miR-525-5p mimic+OE-Myd88	miR-525-5p mimic+OE-Myd88
0 h	0.39	0.05	0.38	0.08	0.39	0.07
24 h	0.47	0.06	0.39	0.09	0.44	0.06
48 h	0.76	0.08	0.48	0.07	0.61	0.07
72 h	1.09	0.07	0.69	0.06	0.86	0.09
