# Supplementary material for: MiR-525-5p inhibits diffuse large B cell lymphoma progression via the Myd88/NF-κB signaling pathway
Source: PeerJ. 2023 Nov 6;11:e16388. doi: 10.7717/peerj.16388 (PMC10634338; doi:10.7717/peerj.16388)
Supplement: Supplemental Information 2 [file peerj-11-16388-s002.zip › experimental data/5-c.csv]

NC mimic+vector	NC mimic+vector	miR-525-5p mimic	miR-525-5p mimic	miR-525-5p mimic+OE-Myd88	miR-525-5p mimic+OE-Myd88
12.89	2.1	44.22	3.2	22.17	2.4
