# Supplementary material for: MiR-525-5p inhibits diffuse large B cell lymphoma progression via the Myd88/NF-κB signaling pathway
Source: PeerJ. 2023 Nov 6;11:e16388. doi: 10.7717/peerj.16388 (PMC10634338; doi:10.7717/peerj.16388)
Supplement: Supplemental Information 2 [file peerj-11-16388-s002.zip › experimental data/6-a.csv]

		NC mimic	NC mimic	miR-525-5p mimic	miR-525-5p mimic
7		233	36.8	231	34.1
14		322	45.6	279	33.9
21		589	100.3	411	66.2
28		762	89.7	530	80.3
35		1012	63.4	711	71.3
